# Supplementary material for: Effect of tricyclic 1,2-thiazine derivatives in neuroinflammation induced by preincubation with lipopolysaccharide or coculturing with microglia-like cells
Source: Pharmacol Rep. 2022 Sep 21;74(5):890–908. doi: 10.1007/s43440-022-00414-8 (PMC9584986; doi:10.1007/s43440-022-00414-8)
Supplement: Supplementary file 3 — Supplementary file3 (XLSX 31 kb) [file 43440_2022_414_MOESM3_ESM.xlsx]

## Sheet: tmpwhzi3gl81661428483
	smiles	LogS	LogD	LogP	Pgp-inh	Pgp-sub	HIA	F(20%)	F(30%)	Caco-2	MDCK	BBB	PPB	VDss	Fu	CYP1A2-inh	CYP1A2-sub	CYP2C19-inh	CYP2C19-sub	CYP2C9-inh	CYP2C9-sub	CYP2D6-inh	CYP2D6-sub	CYP3A4-inh	CYP3A4-sub	CL	T12	hERG	H-HT	DILI	Ames	ROA	FDAMDD	SkinSen	Carcinogenicity	EC	EI	Respiratory	BCF	IGC50	LC50	LC50DM	NR-AR	NR-AR-LBD	NR-AhR	NR-Aromatase	NR-ER	NR-ER-LBD	NR-PPAR-gamma
TP10	O=C1C2=C(c3ccccc3)OCCCCN2S(=O)(=O)c2ccccc21	-5.105	3.105	3.71	0.65	0.0	0.003	0.985	0.482	-4.701	2.5009645469253883e-05	0.049	99.98391723632812%	0.57	1.003174901008606%	0.947	0.353	0.975	0.11	0.963	0.861	0.561	0.039	0.84	0.292	0.873	0.211	0.041	0.509	0.981	0.097	0.891	0.137	0.047	0.62	0.003	0.03	0.034	0.785	4.338	5.116	4.558	0.036	0.058	0.321	0.25	0.617	0.18	0.167
TP9	COc1ccc(C2=C3C(=O)c4ccccc4S(=O)(=O)N3CCCO2)cc1	-5.312	2.92	3.532	0.352	0.0	0.004	0.988	0.69	-4.66	2.781974217214156e-05	0.05	100.14015197753906%	0.498	1.1453086137771606%	0.901	0.711	0.973	0.173	0.963	0.902	0.563	0.117	0.923	0.415	0.981	0.162	0.127	0.464	0.981	0.272	0.856	0.384	0.041	0.868	0.003	0.022	0.035	0.914	4.313	5.122	4.653	0.051	0.107	0.265	0.402	0.663	0.566	0.027
TP8	Cc1ccc(C2=C3C(=O)c4ccccc4S(=O)(=O)N3CCCO2)cc1	-5.385	3.088	3.857	0.798	0.0	0.003	0.988	0.282	-4.695	2.5269600882893428e-05	0.053	100.05929565429688%	0.55	1.0080373287200928%	0.887	0.529	0.969	0.154	0.961	0.821	0.607	0.084	0.897	0.475	0.788	0.13	0.057	0.54	0.982	0.182	0.904	0.227	0.04	0.709	0.003	0.027	0.03	0.856	4.259	5.032	4.598	0.04	0.027	0.298	0.324	0.64	0.157	0.059
TP7	O=C1C2=C(c3ccc(Cl)cc3)OCCCN2S(=O)(=O)c2ccccc21	-5.506	2.907	4.039	0.429	0.0	0.002	0.929	0.04	-4.65	2.0909768863930367e-05	0.033	100.38025665283203%	0.583	0.8569043874740601%	0.934	0.342	0.974	0.099	0.965	0.801	0.7	0.045	0.821	0.4	0.897	0.095	0.106	0.705	0.982	0.159	0.911	0.325	0.037	0.669	0.003	0.02	0.028	1.01	4.42	5.272	4.991	0.027	0.02	0.375	0.41	0.63	0.292	0.085
TP6	O=C1C2=C(c3ccc(Br)cc3)OCCCN2S(=O)(=O)c2ccccc21	-5.589	2.806	4.2	0.882	0.0	0.004	0.97	0.742	-4.663	2.4862347345333546e-05	0.053	99.76847839355469%	0.608	1.1891694068908691%	0.924	0.211	0.968	0.115	0.965	0.821	0.611	0.054	0.815	0.318	0.976	0.089	0.052	0.427	0.982	0.133	0.952	0.297	0.044	0.579	0.003	0.029	0.022	0.999	4.58	5.463	5.24	0.119	0.023	0.323	0.31	0.448	0.031	0.06
TP5	O=C1C2=C(c3ccccc3)OCCCN2S(=O)(=O)c2ccccc21	-4.931	2.823	3.42	0.334	0.0	0.004	0.981	0.442	-4.637	2.668068918865174e-05	0.064	99.92239379882812%	0.559	1.137137770652771%	0.955	0.323	0.977	0.122	0.961	0.843	0.602	0.045	0.85	0.317	0.727	0.22	0.035	0.552	0.983	0.114	0.901	0.162	0.046	0.642	0.003	0.033	0.032	0.723	4.071	4.914	4.488	0.034	0.092	0.335	0.251	0.552	0.172	0.098
TP4	O=C1C2=C(c3ccccc3)OCCN2S(=O)(=O)c2ccccc21	-4.768	2.572	3.151	0.184	0.0	0.004	0.974	0.376	-4.574	3.234102041460574e-05	0.068	99.92030334472656%	0.517	1.2448713779449463%	0.951	0.314	0.977	0.152	0.955	0.871	0.586	0.06	0.766	0.342	0.616	0.313	0.027	0.483	0.985	0.236	0.833	0.087	0.059	0.604	0.003	0.044	0.029	0.652	3.921	4.755	4.303	0.037	0.199	0.318	0.139	0.596	0.082	0.046
TP1	O=C(c1ccccc1)C1NS(=O)(=O)c2ccccc2C1=O	-3.314	1.22	2.133	0.067	0.0	0.007	0.007	0.005	-4.745	2.7110701921628788e-05	0.063	96.83167266845703%	0.436	2.0657150745391846%	0.657	0.118	0.539	0.171	0.659	0.636	0.068	0.177	0.687	0.283	1.616	0.148	0.013	0.291	0.985	0.046	0.168	0.046	0.097	0.202	0.003	0.03	0.358	0.7	4.906	5.464	4.212	0.001	0.065	0.654	0.057	0.587	0.004	0.034
[truncated: 40 more columns]
